# Supplementary material for: Complete Nucleotide Sequence of the Mitogenome of Tapinoma ibericum (Hymenoptera: Formicidae: Dolichoderinae), Gene Organization and Phylogenetics Implications for the Dolichoderinae Subfamily
Source: Genes (Basel). 2022 Jul 25;13(8):1325. doi: 10.3390/genes13081325 (PMC9332376; doi:10.3390/genes13081325)
Supplement: Supplementary file 1 [file genes-13-01325-s001.zip]

Archive with 1 entries (1 files):
- genes-1795707-supplementary.pdf
